# Supplementary material for: Auxiliary Diagnostic Signal for Deep-Level Detection
Source: Nanomaterials (Basel). 2023 Oct 29;13(21):2866. doi: 10.3390/nano13212866 (PMC10648165; doi:10.3390/nano13212866)
Supplement: Supplementary file 1 [file nanomaterials-13-02866-s001.zip]

Archive with 1 entries (1 files):
- nanomaterials-2644152-supplementary.pdf
